# Supplementary material for: Detecting tipping points of complex diseases by network information entropy
Source: Brief Bioinform. 2024 Jul 3;25(4):bbae311. doi: 10.1093/bib/bbae311 (PMC11221888; doi:10.1093/bib/bbae311)
Supplement: Supplementary_table_bbae311 [file supplementary_table_bbae311.xlsx]

## Sheet: Table S1
Edge	Gene1	Gene2
1	RNF125	DDX58
2	CCR1	CCL8
3	CXCL10	CCL8
4	XPNPEP2	LAP3
5	IFIT3	GBP1
6	IFI44	GBP1
7	IFI16	CASP1
8	MICB	KLRK1
9	XCR1	CCL8
10	CCR5	CCL8
11	CCR3	CCL8
12	CCRL2	CCL19
13	USP25	DDX58

## Sheet: Table S2
Type	ID	Enriched Function	Count	Genes	False Discovery Rate
KEGG Pathway	hsa04061	Viral protein interaction with cytokine and cytokine receptor	7	CCR1, CXCL10, CCL8, XCR1, CCL19, CCR5, CCR3	2.12e-09
	hsa04062	Chemokine signaling pathway	7	CCR1, CXCL10, CCL8, XCR1, CCL19, CCR5, CCR3	9.02e-08
	hsa04060	Cytokine-cytokine receptor interaction	7	CCR1, CXCL10, CCL8, XCR1, CCL19, CCR5, CCR3	9.96e-07
	hsa04622	RIG-I-like receptor signaling pathway	3	CXCL10, RNF125, RIGI	0.0031
	hsa05164	Influenza A	3	CXCL10, CASP1, RIGI	0.0289
Gene Ontology Biological Process	GO:0006955	Immune response	17	CCR1, CCL8, XCR1, CCRL2, IFI44, CCL19, CCR5, CCR3, MICB	1.83e-13
	GO:0070098	Chemokine-mediated signaling pathway	8	CCR1, CXCL10, CCL8, XCR1, CCRL2, CCL19, CCR5, CCR3	9.51e-11
	GO:0006952	Defense response	14	KLRK1, CCR5, CCR1, CXCL10, CCL19, XCR1, CCRL2, IFI16, GBP1, IFIT3, DDX58, CCL8, CASP1, CCR3	4.25e-09
	GO:0009615	Response to virus	8	CXCL10, CCL19, IFI16, GBP1, IFI44, IFIT3, DDX58, CCL8, CASP1	4.63e-08
	GO:0006954	Inflammatory response	9	CXCL10, CCL19, IFI16, GBP1, IFI44, IFIT3, DDX58, CCL8, CASP1	4.63e-08
Uniport Annotated Keywords	KW-0391	Immunity	7	RNF125, KLRK1, MICB, IFI16, GBP1, IFIT3, DDX58	0.00045
	KW-0395	Inflammatory response	4	CXCL10, CCL19, IFI16, CCL8	0.0073
	KW-0145	Chemotaxis	3	CXCL10, CCL19, CCL8	0.0234
	KW-0051	Antiviral defense	3	GBP1, IFIT3, DDX58	0.0395
	KW-0399	Innate immunity	4	KLRK1, IFI16, IFIT3, DDX58	0.039

## Sheet: Table S3
Edge	Gene1	Gene2
1	IFI44	GBP1
2	STAT1	GBP1
3	SCO2	COX20
4	OASL	DDX58
5	SERPING1	MBL2
6	IFI16	BRCA1
7	RSAD2	OASL
8	RSAD2	IRF2
9	OASL	IRF7
10	RSAD2	DDX58

## Sheet: Table S4
Type	ID	Enriched Function	count	Genes	False Discovery Rate
KEGG Pathway	hsa04622	RIG-I-like receptor signaling pathway	2	DDX58, IRF7	0.0475
	hsa05164	Influenza A	4	STAT1, DDX58, RSAD2, IRF7	0.0014
	hsa04621	NOD-like receptor signaling pathway	3	STAT1, GBP1, IRF7	0.0159
Gene Ontology Biological Process	GO:0039528	Cytoplasmic pattern recognition receptor signaling pathway in response to virus	2	DDX58, IRF7	0.015
	GO:0032727	Positive regulation of interferon-alpha production	3	STAT1, DDX58, IRF7	0.00066
	GO:0045071	Negative regulation of viral genome replication	3	OASL, IFI16, RSAD2	0.0051
	GO:0048525	Negative regulation of viral process	5	OASL, STAT1, IFI16, MBL2, RSAD2	6.72e-06
	GO:0051607	Defense response to virus	9	OASL, STAT1, IFI16, GBP1, MBL2, DDX58, RSAD2, IRF2, IRF7	1.61e-10
	GO:0009615	Response to virus	10	OASL, STAT1, IFI16, GBP1, MBL2, IFI44, DDX58, RSAD2, IRF2, IRF7	6.33e-11
	GO:0006955	Immune response	10	OASL, SERPING1, STAT1, IFI16, GBP1, IFI44, MBL2, DDX58, RSAD2, IRF7	2.33e-06
Uniport Annotated Keywords	KW-0180	Complement pathway	2	SERPING1, MBL2	0.0308
	KW-0051	Antiviral defense	6	OASL, STAT1, GBP1, DDX58, RSAD2, IRF7	1.63e-07
	KW-0399	Innate immunity	7	OASL, SERPING1, IFI16, MBL2, DDX58, RSAD2, IRF7	2.83e-07
	KW-0391	Immunity	8	OASL, SERPING1, IFI16, GBP1, MBL2, DDX58, RSAD2, IRF7	2.83e-07

## Sheet: Table S5
Edge	Gene1	Gene2
1	S100P	CACYBP
2	LORICRIN	KRT1
3	HNMT	AOC1
4	KRT1	FLG
5	IFI44L	IFI35
6	OAS1	IFI44L
7	RSAD2	IFIT2
8	SIPA1L1	RAP1A
9	RTP4	IFI44L
10	RSAD2	IFI44
11	RSAD2	OAS3
12	SIGLEC1	CD163
13	IFI44L	DDX60
14	OAS3	IFI44L
15	RTP4	IFI44
16	SIGLEC1	GP5
17	DFFA	CASP3
18	IFI44L	HERC5
19	XAF1	IFI44L
20	IFIT1	IFI44L
21	IFI44L	HERC6
22	IFIT2	IFI44L

## Sheet: Table S6
Type	ID	Enriched Function	count	Genes	False Discovery Rate
GO Process	GO:0009607	Response to biotic stimulus	16	OAS3, KRT1, RTP4, HERC6, HERC5, HNMT, CASP3, XAF1, IFI44, IFI44L, IFIT1, IFIT2, RSAD2, DDX60, OAS1, IFI35	1.14e-08
	GO:0009615	Response to virus	10	OAS3, RTP4, HERC5, IFI44, IFI44L, IFIT1, IFIT2, RSAD2, DDX60, OAS1	2.9e-08
	GO:0051607	Defense response to virus	9	OAS3, RTP4, HERC5, IFI44L, IFIT1, IFIT2, RSAD2, DDX60, OAS1	2.93e-08
	GO:0051707	Response to other organism	15	OAS3, KRT1, RTP4, HERC6, HERC5, CASP3, XAF1, IFI44, IFI44L, IFIT1, IFIT2, RSAD2, DDX60, OAS1, IFI35	2.93e-08
	GO:0060337	Type I interferon signaling pathway	7	OAS3, XAF1, IFIT1, IFIT2, RSAD2, OAS1, IFI35	2.93e-08
	GO:0002252	Immune effector process	13	OAS3, KRT1, RTP4, HERC5, S100P, RAP1A, IFI44L, IFIT1, IFIT2, RSAD2, DDX60, OAS1, AOC1	1.6e-07
	GO:0002376	Immune system process	18	OAS3, KRT1, RTP4, HERC6, HERC5, S100P, CASP3, XAF1, RAP1A, IFI44, IFI44L, IFIT1, IFIT2, RSAD2, DDX60, OAS1, IFI35, AOC1	1.6e-07
	GO:0006952	Defense response	14	OAS3, KRT1, RTP4, HERC5, SIGLEC1, CD163, XAF1, IFI44L, IFIT1, IFIT2, RSAD2, DDX60, OAS1, IFI35	3.42e-07
	GO:0006955	Immune response	15	OAS3, KRT1, HERC5, S100P, XAF1, RAP1A, IFI44, IFI44L, IFIT1, IFIT2, RSAD2, DDX60, OAS1, IFI35, AOC1	3.42e-07
	GO:0044419	Interspecies interaction between organisms	16	OAS3, KRT1, RTP4, HERC6, HERC5, CASP3, SIGLEC1, XAF1, IFI44, IFI44L, IFIT1, IFIT2, RSAD2, DDX60, OAS1, IFI35	3.42e-07
	GO:0098542	Defense response to other organism	12	OAS3, KRT1, RTP4, HERC5, XAF1, IFI44L, IFIT1, IFIT2, RSAD2, DDX60, OAS1, IFI35	8.05e-07
	GO:0009605	Response to external stimulus	16	OAS3, KRT1, RTP4, HERC6, HERC5, CASP3, XAF1, IFI44, IFI44L, IFIT1, IFIT2, RSAD2, DDX60, OAS1, IFI35, AOC1	4.56e-06
	GO:0045087	Innate immune response	10	OAS3, KRT1, HERC5, XAF1, IFIT1, IFIT2, RSAD2, DDX60, OAS1, IFI35	1.48e-05
	GO:0050896	Response to stimulus	24	OAS3, KRT1, RTP4, HERC6, HERC5, HNMT, S100P, CASP3, SIGLEC1, CD163, XAF1, CACYBP, RAP1A, IFI44, IFI44L, IFIT1, IFIT2, RSAD2, DDX60, GP5, OAS1, IFI35, AOC1, SIPA1L1	0.00026
	GO:0034097	Response to cytokine	10	OAS3, HNMT, CASP3, XAF1, CACYBP, IFIT1, IFIT2, RSAD2, OAS1, IFI35	0.00078
	GO:0045071	Negative regulation of viral genome replication	4	OAS3, IFIT1, RSAD2, OAS1	0.0012
	GO:0019221	Cytokine-mediated signaling pathway	8	OAS3, CASP3, XAF1, IFIT1, IFIT2, RSAD2, OAS1, IFI35	0.0016
	GO:0071345	Cellular response to cytokine stimulus	9	OAS3, CASP3, XAF1, CACYBP, IFIT1, IFIT2, RSAD2, OAS1, IFI35	0.0031
KEGG	hsa05160	Hepatitis C	5	OAS3, CASP3, IFIT1, RSAD2, OAS1	0.00083
	hsa05164	Influenza A	4	OAS3, CASP3, RSAD2, OAS1	0.0135
Reactome	HSA-909733	Interferon alpha/beta signaling	7	OAS3, XAF1, IFIT1, IFIT2, RSAD2, OAS1, IFI35	1.8e-08
	HSA-913531	Interferon Signaling	8	OAS3, HERC5, XAF1, IFIT1, IFIT2, RSAD2, OAS1, IFI35	2.45e-07
	HSA-168256	Immune System	15	OAS3, KRT1, HERC6, HERC5, S100P, CASP3, SIGLEC1, XAF1, RAP1A, IFIT1, IFIT2, RSAD2, OAS1, IFI35, AOC1	4.04e-06
	HSA-1280215	Cytokine Signaling in Immune system	9	OAS3, HERC5, CASP3, XAF1, IFIT1, IFIT2, RSAD2, OAS1, IFI35	0.00011
	HSA-1169410	Antiviral mechanism by IFN-stimulated genes	4	OAS3, HERC5, IFIT1, OAS1	0.0023
	HSA-8983711	OAS antiviral response	2	OAS3, OAS1	0.0361
Uniprot Keywords	KW-0051	Antiviral defense	8	OAS3, HERC5, IFI44L, IFIT1, IFIT2, RSAD2, DDX60, OAS1	5.54e-09
	KW-0399	Innate immunity	7	OAS3, HERC5, IFIT1, IFIT2, RSAD2, DDX60, OAS1	8.27e-05
	KW-0963	Cytoplasm	18	OAS3, HERC6, HERC5, HNMT, S100P, CASP3, XAF1, CACYBP, LOR, RAP1A, IFI44, IFI44L, IFIT1, IFIT2, DFFA, DDX60, OAS1, SIPA1L1	0.0016

## Sheet: Table S7
Edge	Gene1	Gene2
1	Nqo1	Gclc
2	Hspb1	Hspa1b
3	Hspb1	Hsp90ab1
4	Hspb1	Hsp90aa1
5	Hspa1b	Dnaja1
6	Gsr	Gclc
7	Gclc	Anpep
8	Hspb1	Hnrnpd
9	Lpl	Angptl4
10	Hspa1b	Dnaja4
11	Timm44	Hspa1b
12	Krt8	Krt18
13	Hspb1	Akt1
14	Hspb8	Hspa1b
15	Hsp90aa1	Cacybp
16	Mbp	Hspa1b
17	Hspb1	Eif4g1
18	Hspb1	Daxx
19	Itgb1	Angptl4
20	Mapkapk2	Hspb1
21	Hspb1	Hspa8
22	Fbln5	Eln
23	Gclc	Cat
24	Hspbp1	Hspa1b

## Sheet: Table S8
Stage	IA	IB	IIA	IIB	IIIA	IIIB	IV
Number of samples	134	147	50	71	73	11	26

## Sheet: Table S9
Edge	Gene1	Gene2
1	S100P	AGER
2	SFTPC	SFTPA2
3	SFTPC	PIGR
4	SFTPC	ADRA2A
5	NEIL3	EXO1
6	FGL1	FGG
7	TRPV2	TRPM8
8	TOP2A	NEIL3
9	SFTPC	NAPSA
10	FGL1	FGB
11	STRA6	RBP4
12	PMEL	MAGEA3
13	TRIM28	MAGEA3
14	SFTPC	SFTPA1
15	SFTPB	NAPSA

## Sheet: Table S10
Type	ID	Enriched Function	count	Genes
Gene Ontology Biological Process	GO:0034116	Positive regulation of heterotypic cell-cell adhesion	3	FGB, FGG, AGER	0.0055
	GO:0007585	Respiratory gaseous exchange by respiratory system	4	SFTPC, SFTPA2, SFTPA1, SFTPB	0.0055
	GO:0032501	Multicellular organismal process	19	TRIM28, NAPSA, ADRA2A, S100P, FGB, SFTPC, TRPM8, FGG, TRPV2, PIGR, EXO1, RBP4, SFTPA2, AGER, FGL1, SFTPA1, TOP2A, STRA6, SFTPB	0.0055
Gene Ontology Cellular Component	GO:0097486	Multivesicular body lumen	3	SFTPB, NAPSA, SFTPC	9.82e-05
	GO:0097208	Alveolar lamellar body	3	SFTPB, NAPSA, SFTPC	9.82e-05
	GO:0005577	Fibrinogen complex	3	FGB, FGL1, FGG	9.82e-05
	GO:0042599	Lamellar body	5	NAPSA, SFTPB, SFTPA2, SFTPC, SFTPA1	5.64e-08
	GO:0005771	Multivesicular body	6	NAPSA, SFTPC, SFTPA2, SFTPA1, PMEL, SFTPB	1.28e-07
Monarch Initiative Human Phenotype	HP:0032975	Abnormal bronchoalveolar fluid protein level	2	SFTPC, SFTPB	0.0289
	HP:0032973	Abnormal bronchoalveolar lavage fluid morphology	3	SFTPC, SFTPA2, SFTPB	0.0032
	HP:0033711	Desquamative interstitial pneumonitis	2	SFTPC, SFTPB	0.0361
	HP:0012223	Splenic rupture	2	FGB, FGG	0.0361
	HP:0025389	Pulmonary interstitial high-resolution computed tomography abnormality	3	SFTPC, SFTPA2, SFTPB	0.0032
Jensen Lab Disease-gene associations	DOID:850	Lung disease	6	NAPSA, SFTPC, SFTPA2, AGER, SFTPA1, SFTPB	0.00018

[truncated: 5 more sheets: Table S11, Table S12, Table S13, Table S14, Table S15]
